# Supplementary material for: Engineering substrate specificity of HAD phosphatases and multienzyme systems development for the thermodynamic-driven manufacturing sugars
Source: Nat Commun. 2022 Jun 23;13:3582. doi: 10.1038/s41467-022-31371-8 (PMC9226320; doi:10.1038/s41467-022-31371-8)
Supplement: Supplementary file 4 — Supplementary Data 1 [file 41467_2022_31371_MOESM4_ESM.xlsx]

## Sheet: Pases1-15 
Supplementary Data 1. Phosphatases used for sequence alignment.	Genes were codon-optimized according to usage bias in E. coli
Pases	NCBI numbers		Nucleotide sequence
Pase1	WP_165304640.1	https://www.ncbi.nlm.nih.gov/protein/WP_165304640.1?report=genpept	ATGTACCGTGTTTTCGTTTTCGACCTGGACGGTACCCTGCTGAACGACAACCTGGAAATCTCTGAAAAAGACCGTAAAGTTATCGAACGTCTGTCTCGTAAATGCCACGTTGTTTTCGCTTCTGGTCGTATGCTGGTTTCTACCCTGAACGTTGAAAAAAAATACTTCGGTCGTACCTTCCCGACCATCGCTTACAACGGTGCTATGGTTTACATCCCGGAAGAAGGTGTTATCCTGAACGAAAAAATCTCTCCGGAAGTTGCTAAAGACATCGTTGAATACATCAAACCGTTCAACGTTCACTGGCAGGCTTACATCGACGACGTTCTGTACTCTGAACGTGACAACGAAGAAATCCGTGGTTACGCTAAACACTCTTCTGTTGAATACCGTGTTGAA…
Pase2	WP_012310432.1	https://www.ncbi.nlm.nih.gov/protein/WP_012310432.1?report=genpept	ATGTACCGTGTTTTCGTTTTCGACCTGGACGGTACCCTGCTGAACGACTCTCTGGAAATCTCTGAAAAAGACCGTAAAGTTATCGAACGTCTGTCTCGTAACTGCCACGTTGTTTTCGCTTCTGGTCGTATGCTGGTTTCTACCCTGAACGTTGAAAAAAAATACTTCGGTCGTACCTTCCCGACCATCGCTTACAACGGTGCTATGGTTTACATCCCGGAAGAAGGTGTTATCCTGAACGAAAAAATCCCGCCGGAAGTTGCTAAAGACATCGTTGAATACGTTAAACAGTTCAACGTTCACTGGCAGGCTTACATCGACGACGTTCTGTACTCTGAAAAAGACAACGAAGAAATCCGTGGTTACGCTAAACACTCTTCTGTTGAATACCGTGTTGAA…
Pase3	ABQ46309.1	https://www.ncbi.nlm.nih.gov/protein/ABQ46309.1	ATGTTCGTTTTCGACCTGGACGGTACCCTGCTGAACGACTCTCTGGAAATCTCTGAAAAAGACCGTCGTGCTATCGAACGTCTGTCTCGTAAATGCCGTGTTGTTTTCGCTTCTGGTCGTATGCTGGTTTCTACCCTGAACGTTGAAAAAAAATACTTCGGTCGTACCTTCCCGACCATCGCTTACAACGGTGCTATGGTTTACATCCCGGAAGAAGGTGTTATCCTGAACGAAAAAATCCCGCCGGAAGTTGCTAAAGACATCGTTGAATACGTTAAACAGTTCAACGTTCACTGGCAGGCTTACATCGACGACGTTCTGTACTCTGAAAAAGACAACGAAGAAATCCGTGGTTACGCTAAACACTCTTCTGTTGAATACCGTGTTGAACCGAAACTG…
Pase4	WP_101513072.1	https://www.ncbi.nlm.nih.gov/protein/WP_101513072.1?report=genpept	ATGTACCGTGTTTTCGTTTTCGACCTGGACGGTACCCTGTTCAACGACAACCTGGAAATCTCTGAAAAAGACAAAGCTGCTATCGAAAAAATCTCTAAAAAATGCCACGTTGTTTTCGCTTCTGGTCGTATGCTGGTTTCTACCCTGAACGTTGAAAAACGTTACTTCAAACGTACCTTCCCGACCATCGCTTACAACGGTGCTATGGTTTACCTGCCGGACGAAGGTGTTGTTCTGAACGAAAAAATCCCGCCGGAAGTTGCTAAAAAAGTTGTTGAATACATCAAATCTTTCAACGTTCACTGGCAGGCTTACATCGACGACGTTCTGTACTCTGAAAAAGACAACGAAGAAATCCGTTCTTACGCTAAACACTCTTCTGTTGACTACCGTGTTGAA…
Pase5*	WP_004081144.1	https://www.ncbi.nlm.nih.gov/protein/WP_004081144.1?report=genpept	ATGTACCGTGTTTTCGTTTTCGACCTGGACGGTACCCTGCTGAACGACAACCTGGAAATCTCTGAAAAAGACCGTCGTAACATCGAAAAACTGTCTCGTAAATGCTACGTTGTTTTCGCTTCTGGTCGTATGCTGGTTTCTACCCTGAACGTTGAAAAAAAATACTTCAAACGTACCTTCCCGACCATCGCTTACAACGGTGCTATCGTTTACCTGCCGGAAGAAGGTGTTATCCTGAACGAAAAAATCCCGCCGGAAGTTGCTAAAGACATCATCGAATACATCAAACCGCTGAACGTTCACTGGCAGGCTTACATCGACGACGTTCTGTACTCTGAAAAAGACAACGAAGAAATCAAATCTTACGCTCGTCACTCTAACGTTGACTACCGTGTTGAA…
Pase6	WP_120169311.1	https://www.ncbi.nlm.nih.gov/protein/WP_120169311.1	ATGAAAGAACTGCAGGCTGTTATCTTCGACATGGACGGTGTTATCATCGACTCTGAACCGATCTACTTCGACATCGAACGTAAACTGTTCAAAAAACTGAACATCGAAATCTCTAAAAAAGAACACCACTCTTTCGTTGGTATGACCATGGAAGGTATGTGGGAAAAAATCATCTCTCAGTACAACCTGGAACACAAAATCGACGAACTGATCAAACTGCACGAAGACTCTATCTTCCACTACATGACCAACGCTCAGAACCTGCCGATGGTTCTGCACGTTAAAGAACTGATCAAACTGCTGTCTAAAGAAAAAGTTAAAATCGCTGTTGCTTCTTCTTCTCCGAAAAAACTGATCGAAATCATCCTGGAAAAACTGAACATCACCGAATTCTTCGAC…
Pase7	WP_045411384.1	https://www.ncbi.nlm.nih.gov/protein/WP_045411384.1	ATGTGCAAACTGTTCGTTACCGACGCTGACGGTTCTCTGCTGGACTCTAACAACAAAATCTCTGAAGCTAACATCAACGCTATCAACGTTCTGCGTGAAAAAGGTGTTATCTACACCATCGCTACCGGTCGTATGTTCTCTTCTATCCTGCCGTACGCTCTGGAACTGCGTGTTAACGCTCCGGTTATCTGCTTCAACGGTGCTCTGATCAAAGACATCTACACCAAAAAAGTTTACTACTACAACCCGATCCAGCCGGACGACGCTATCGCTGTTATCGACATCCTGAAAAACTCTGGTTACCAGGTTAACCTGTACATCGACGACAAACTGGTTGTTGAAGAAATGAACGAACGTGTTGAATGGTACCTGTCTTTCAACACCGTTGAAGTTAACGCT…
Pase8	WP_081275940.1	https://www.ncbi.nlm.nih.gov/protein/WP_081275940.1	ATGACCTCTATCCACCACGTTACCCCGACCAACCACGAATGCACCGGTGACCTGTCTGCTTCTGTTCCGGTTAAAGCTGTTATCTTCGACATGGACGGTGTTCTGGTTGACTCTGAACCGATCTACTTCGAAGTTGAACGTTCTTCTTTCGCTCACTTCGGTGCTCCGATGACCGAAGAAGAACACCACACCTACGTTGGTGTTACCCTGGAATCTATGTGGCGTCAGGTTCTGGACCGTCACCAGCTGACCAACACCCTGGAAGAAGCTCTGGCTTACCACCGTAAAAACGTTATGCAGACCATCACCGCTTACGAAGGTCTGATGGCTATCGACGGTCTGGAACGTTGGCTGGACTGGCTGCAGGAAAAAGGTATCCCGATCGCTGTTGCTTCTTCT…
Pase9	RKX39767.1	https://www.ncbi.nlm.nih.gov/protein/RKX39767.1	ATGCGTCGTTACCGTGTTTTCGTTTTCGACCTGGACGGTACCCTGATGAACGACGAAGAAAAAATCCCGGAACGTAACGTTGAAATCCTGAAAAAACTGATCGAAAAATTCGAAGTTGTTATCGCTTCTGGTCGTATGCTGAAATCTATCCTGTCTGTTGAACGTGAATACTTCGGTAAAGAACTGCCGACCATCGCTTACAACGGTGGTATGATCTACATCCCGGGTGAAGGTGTTATCTTCGAAAAAAACCTGGAAACCGACCTGGCTAAATCTATCCTGATGGACCTGCGTCGTATGAAAATCCACCGTCAGGTTTACATCGACGACATCCTGTACGTTGAAGAAGACAACGAAGAAACCCGTGAATACGCTAAACACTCTAACGTTGACTTCCAG…
Pase10	WP_013931691.1	https://www.ncbi.nlm.nih.gov/protein/WP_013931691.1	ATGAAAATCTTCGTTTTCGACCTGGACGGTACCATCCTGCAGGACTCTCACCAGATCCACCCGGAATCTTACCGTGCTATCAAAGAACTGATCAAATGCGGTAAAGAAATCGTTTTCGCTTCTGGTCGTATGCTGCCGTCTATCCAGAAACTGCTGTCTAAATACTTCGAAAAAGAATTCCCGATCATCGCTTACAACGGTACCGTTGTTTGGCTGCCGGGTGTTGGTAAAATCCTGGACGTTAAAGTTGACACCAAAGACGCTATCGAAGTTATCAACTACCTGCGTGAACTGAAAATCCACCGTCAGGCTTACATCAACGACAAACTGGTTGTTGAAGAAGACAACGAATACGCTCGTGCTTACTCTGAACACTCTCAGGTTGAACTGGTTGTTGTT…
Pase11	WP_080022022.1	https://www.ncbi.nlm.nih.gov/protein/WP_080022022.1	ATGTACAAACTGATCGCTATCGACATGGACGGTACCCTGCTGACCTCTGACAAAAAAATCTCTGAACGTACCAAAAAAGCTATCAAAGAAGCTCGTAAAAAAGGTGTTTACGTTGTTCTGGCTTCTGGTCGTCCGATCGACGGTCTGCTGAAATACCTGGAAGAACTGGACCTGCTGTCTGACGACGACTACGTTCTGTCTTACAACGGTTGCCTGGTTCAGAAATCTAAATCTCGTGAAGTTATCTGCGACGTTACCATCAAAGGTGAAGACCTGTCTTACCTGTACAACCTGTCTCGTGAAATCGGTGTTAACATCCACGCTTTCTCTAAAGAACGTGGTCTGATCACCCCGAAAAACTCTAAATACACCCAGTACGAAGCTGACCAGAACTTCATC…
Pase12	WP_015358074.1	https://www.ncbi.nlm.nih.gov/protein/WP_015358074.1	ATGCTGAAAGCTGTTATCTTCGACATGGACGGTGTTCTGATCGACTCTGAACCGATCCACTTCTCTATCGACAAAAAACTGCTGTCTTCTCTGGGTCTGAACGTTGACGAACGTTTCCTGTCTCGTTACGTTGGTGTTTCTAACCCGGAAATGCTGGCTGACGTTAAAAAACGTTTCAACCTGGACTACTCTATCGAAAAACTGCTGAACATCAAAAACAAACTGCTGCTGGAAACCCTGGACGAAGCTCCGCTGCGTCCGATCGACGGTGTTAAAGAACTGGTTTGCGACCTGGTTTCTCACGGTGTTCTGCTGGCTGTTGCTTCTTCTTCTCCGCGTGCTTTCATCGAAGCTGTTATCAAAAAACTGGACATGCAGAAATACTTCCAGGTTGTTGTT…
Pase13	OUM93786.1	https://www.ncbi.nlm.nih.gov/protein/OUM93786.1	ATGATCCGTGCTTTCATCTTCGACATGGACGGTGTTATCATCGACTCTGAACCGATCCACTTCGAAGTTGACCTGATCACCGCTCGTCACTTCGGTGCTGACATGGACAAAGAAGACCTGGAACGTTTCGTTGGTATGACCAACCCGGAAATGTGGGCTATCATCCGTGCTGAATACGGTATCTCTCACACCGTTGACGAAATCATCGAATACCAGTCTGGTCGTAAAATCCGTTGGCTGGACGAAGCTGACATCGAACCGATCGACGGTATCCGTGAACTGCTGCAGGACCTGCGTGGTCGTCGTATCCCGACCGGTCTGGCTTCTTCTTCTCCGCGTCCGTTCATCGAAGCTGTTCTGGCTAAATTCGGTATCCGTGAATCTTTCGACTGCGTTATC…
Pase14	WP_103078347.1	https://www.ncbi.nlm.nih.gov/protein/WP_103078347.1	ATGGTTCGTGCTATCATCTTCGACATGGACGGTGTTATCATCGACTCTGAACCGCTGAACTACTCTGCTAACAAACGTATCTTCGAAGAACTGGGTATCCCGATCAACAAATCTCTGTACTCTAACTACATCGGTGTTTCTAACCAGGAAATGTGGCAGGACCTGAAAAACGAATACGACCTGCAGCAGTCTGTTGAAGAACTGGTTGAAAAACAGAACCTGGAAAACCTGGAACTGCTGAAAGAATGCGCTAAAGAACCGATCGAAGGTGTTATCGAACTGCTGCAGACCCTGAAAGAAAACAACTACAAAATCGCTCTGGCTTCTTCTTCTCCGATGCGTCTGATCAAAGAAGTTCTGTGCACCTTCGACATCGAAAAATACTTCGAAGTTGTTGTT…
Pase15	WP_149677748.1	https://www.ncbi.nlm.nih.gov/protein/WP_149677748.1	ATGATCAAAGCTCTGGTTTTCGACATGGACGGTGTTATCATCGACTCTGAACCGATCCAGTGCGAAATCGCTGTTGCTGTTATGCGTTCTTTCGGTGCTGAACCGTCTCCGTCTGAACTGTACGAATTCATCGGTGTTACCAACCAGACCATGTGGCCGATCCTGAAAGAACGTCACAACATCAAAGCTTCTGTTGAAGAACTGCTGGAACGTCAGCAGGAATACAAAAAAAAACGTTTCTTCCAGGAACCGATCGAAGCTATCGACGGTATCGGTGACCTGGTTAAAACCGCTGTTGCTAAAGGTCTGAAAATCGCTCTGGCTACCTCTTCTCCGCGTTACTTCGCTGAACACATCCTGAAAACCACCGGTCTGATGCCGTACTTCGACGTTATGGTT…

## Sheet: Protein sequence for alignment.
NCBI/UniProt numbers	Link	Sequence
WP_165304640.1	https://www.ncbi.nlm.nih.gov/protein/WP_165304640.1?report=genpept	MYRVFVFDLDGTLLNDNLEISEKDRKVIERLSRKCHVVFASGRMLVSTLNVEKKYFGRTFPTIAYNGAMVYIPEEGVILNEKISPEVAKDIVEYIKPFNVHWQAYIDDVLYSERDNEEIRGYAKHSSVEYRVEPNLLELVSKVGTTKILLIDTPERLDELKKILSEKFNDVVKVFKSFPTYLEIVPENVDKGKALRFLRERMGWKKEEIVVFGDNENDLFMFEEAGLRVAMGNAIDKVKEAADVVTLTNNDSGVSYVLELISTDCLDG
P75792	https://www.uniprot.org/uniprot/P75792	MSVKVIVTDMDGTFLNDAKTYNQPRFMAQYQELKKRGIKFVVASGNQYYQLISFFPELKDEISFVAENGALVYEHGKQLFHGELTRHESRIVIGELLKDKQLNFVACGLQSAYVSENAPEAFVALMAKHYHRLKPVKDYQEIDDVLFKFSLNLPDEQIPLVIDKLHVALDGIMKPVTSGFGFIDLIIPGLHKANGISRLLKRWDLSPQNVVAIGDSGNDAEMLKMARYSFAMGNAAENIKQIARYATDDNNHEGALNVIQAVLDNTSPFNS
P0A8Y5	https://www.uniprot.org/uniprot/P0A8Y5	MAIKLIAIDMDGTLLLPDHTISPAVKNAIAAARARGVNVVLTTGRPYAGVHNYLKELHMEQPGDYCITYNGALVQKAADGSTVAQTALSYDDYRFLEKLSREVGSHFHALDRTTLYTANRDISYYTVHESFVATIPLVFCEAEKMDPNTQFLKVMMIDEPAILDQAIARIPQEVKEKYTVLKSAPYFLEILDKRVNKGTGVKSLADVLGIKPEEIMAIGDQENDIAMIEYAGVGVAMDNAIPSVKEVANFVTKSNLEDGVAFAIEKYVLN
P75809	https://www.uniprot.org/uniprot/P75809	MSIKLIAVDMDGTFLSDQKTYNRERFMAQYQQMKAQGIRFVVASGNQYYQLISFFPEIANEIAFVAENGGWVVSEGKDVFNGELSKDAFATVVEHLLTRPEVEIIACGKNSAYTLKKYDDAMKTVAEMYYHRLEYVDNFDNLEDIFFKFGLNLSDELIPQVQKALHEAIGDIMVSVHTGNGSIDLIIPGVHKANGLRQLQKLWGIDDSEVVVFGDGGNDIEMLRQAGFSFAMENAGSAVVAAAKYRAGSNNREGVLDVIDKVLKHEAPFDQ
P27848	https://www.uniprot.org/uniprot/P27848	MYQVVASDLDGTLLSPDHTLSPYAKETLKLLTARGINFVFATGRHHVDVGQIRDNLEIKSYMITSNGARVHDLDGNLIFAHNLDRDIASDLFGVVNDNPDIITNVYRDDEWFMNRHRPEEMRFFKEAVFQYALYEPGLLEPEGVSKVFFTCDSHEQLLPLEQAINARWGDRVNVSFSTLTCLEVMAGGVSKGHALEAVAKKLGYSLKDCIAFGDGMNDAEMLSMAGKGCIMGSAHQRLKDLHPELEVIGTNADDAVPHYLRKLYLS
P46891	https://www.uniprot.org/uniprot/P46891	MARLAAFDMDGTLLMPDHHLGEKTLSTLARLRERDITLTFATGRHALEMQHILGALSLDAYLITGNGTRVHSLEGELLHRDDLPADVAELVLYQQWDTRASMHIFNDDGWFTGKEIPALLQAFVYSGFRYQIIDVKKMPLGSVTKICFCGDHDDLTRLQIQLYEALGERAHLCFSATDCLEVLPVGCNKGAALTVLTQHLGLSLRDCMAFGDAMNDREMLVSVGSGFIMGNAMPQLRAELPHLPVIGHCRNQAVSHYLTHWLDYPHLPYSPE
