# Supplementary material for: Engineering substrate specificity of HAD phosphatases and multienzyme systems development for the thermodynamic-driven manufacturing sugars
Source: Nat Commun. 2022 Jun 23;13:3582. doi: 10.1038/s41467-022-31371-8 (PMC9226320; doi:10.1038/s41467-022-31371-8)
Supplement: Supplementary file 5 — Supplementary Data 2 [file 41467_2022_31371_MOESM5_ESM.xlsx]

## Sheet: Sheet1
Supplementary Data 2. Primers used in this study.
Primers	Sequences
S126A-F	CGCTAAACACGCGTCTGTTGAATACCGTGTTGAACCGAAC
S126A-R	ATTCAACAGACGCGTGTTTAGCGTAACCACGGATTTCTTC
S126R-F	CGCTAAACACCGTTCTGTTGAATACCGTGTTGAACCGAAC
S126R-R	ATTCAACAGAACGGTGTTTAGCGTAACCACGGATTTCTTC
S126D-F	CGCTAAACACGATTCTGTTGAATACCGTGTTGAACCGAAC
S126D-R	ATTCAACAGAATCGTGTTTAGCGTAACCACGGATTTCTTC
S126C-F	CGCTAAACACTGCTCTGTTGAATACCGTGTTGAACCGAAC
S126C-R	ATTCAACAGAGCAGTGTTTAGCGTAACCACGGATTTCTTC
S126Q-F	CGCTAAACACCAGTCTGTTGAATACCGTGTTGAACCGAAC
S126Q-R	ATTCAACAGACTGGTGTTTAGCGTAACCACGGATTTCTTC
S126G-F	CGCTAAACACGGCTCTGTTGAATACCGTGTTGAACCGAAC
S126G-R	ATTCAACAGAGCCGTGTTTAGCGTAACCACGGATTTCTTC
S126L-F	CGCTAAACACCTGTCTGTTGAATACCGTGTTGAACCGAAC
S126L-R	ATTCAACAGACAGGTGTTTAGCGTAACCACGGATTTCTTC
S126K-F	CGCTAAACACAAATCTGTTGAATACCGTGTTGAACCGAAC
S126K-R	ATTCAACAGATTTGTGTTTAGCGTAACCACGGATTTCTTC
S126F-F	CGCTAAACACTTTTCTGTTGAATACCGTGTTGAACCGAAC
S126F-R	ATTCAACAGAAAAGTGTTTAGCGTAACCACGGATTTCTTC
S126P-F	CGCTAAACACCCGTCTGTTGAATACCGTGTTGAACCGAAC
S126P-R	ATTCAACAGACGGGTGTTTAGCGTAACCACGGATTTCTTC
S126W-F	CGCTAAACACTGGTCTGTTGAATACCGTGTTGAACCGAAC
S126W-R	ATTCAACAGACCAGTGTTTAGCGTAACCACGGATTTCTTC
S126Y-F	CGCTAAACACTATTCTGTTGAATACCGTGTTGAACCGAAC
S126Y-R	ATTCAACAGAATAGTGTTTAGCGTAACCACGGATTTCTTC
S126V-F	CGCTAAACACGTGTCTGTTGAATACCGTGTTGAACCGAAC
S126V-R	ATTCAACAGACACGTGTTTAGCGTAACCACGGATTTCTTC
S126E-F	CGCTAAACACGAATCTGTTGAATACCGTGTTGAACCGAAC
S126E-R	ATTCAACAGATTCGTGTTTAGCGTAACCACGGATTTCTTC
S126T-F	CGCTAAACACACCTCTGTTGAATACCGTGTTGAACCGAAC
S126T-R	ATTCAACAGAGGTGTGTTTAGCGTAACCACGGATTTCTTC
S126N-F	CGCTAAACACAATTCTGTTGAATACCGTGTTGAACCGAAC
S126N-R	GGTATTCAACATTAGAGTGTTTAGCGTAACCACGGATTTC
S126H-F	CGCTAAACACCATTCTGTTGAATACCGTGTTGAACCGAAC
S126E-R	GGTATTCAACATGAGAGTGTTTAGCGTAACCACGGATTTC
S126I-F	CGCTAAACACATTTCTGTTGAATACCGTGTTGAACCGAAC
S126I-R	ATTCAACAGAAATGTGTTTAGCGTAACCACGGATTTCTTC
S126M-F	CGCTAAACACATGTCTGTTGAATACCGTGTTGAACCGAAC
S126M-R	ATTCAACAGACATGTGTTTAGCGTAACCACGGATTTCTTC
L9M-F	CGTTTTCGACATGGACGGTACCCTGCTGAACGACAACCTG
L9M-R	GGGTACCGTCCAGGTCGAAAACGAAAACACGGTACATATG
L13F-F	GGACGGTACCTTTCTGAACGACAACCTGGAAATCTCTGAA
L13F-R	TGTCGTTCAGAAAGGTACCGTCCAGGTCGAAAACGAAAAC
L18K-F	GAACGACAACAAAGAAATCTCTGAAAAAGACCGTAAAGTT
L18K-R	CAGAGATTTCTTTGTTGTCGTTCAGCAGGGTACCGTCCAG
L18H-F	GAACGACAACCATGAAATCTCTGAAAAAGACCGTAAAGTT
L18H-R	CAGAGATTTCATGGTTGTCGTTCAGCAGGGTACCGTCCAG
T48V-F	GCTGGTTTCTGTGCTGAACGTTGAAAAAAAATACTTCGGT
T48V-R	CAACGTTCAGCACAGAAACCAGCATACGACCAGAAGCGAA
V51I-F	TACCCTGAACATTGAAAAAAAATACTTCGGTCGTACCTTC
V51I-R	ATTTTTTTTCAATGTTCAGGGTAGAAACCAGCATACGACC
A64T-F	CCCGACCATCACCTACAACGGTGCTATGGTTTACATCCCG
A64T-R	CACCGTTGTAGGTGATGGTCGGGAAGGTACGACCGAAGTA
Y122E-F	AATCCGTGGTGAAGCTAAACACTCTTCTGTTGAATACCGT
Y122E-R	AGTGTTTAGCTTCACCACGGATTTCTTCGTTGTCACGTTC
Y122Q-F	AATCCGTGGTCAGGCTAAACACTCTTCTGTTGAATACCGT
Y122Q-R	AGTGTTTAGCCTGACCACGGATTTCTTCGTTGTCACGTTC
Y122H-F	AATCCGTGGTCATGCTAAACACTCTTCTGTTGAATACCGT
Y122H-R	AGTGTTTAGCATGACCACGGATTTCTTCGTTGTCACGTTC
H125I-F	TTACGCTAAAATTTCTTCTGTTGAATACCGTGTTGAACCG
H125I-R	CAACAGAAGAAATTTTAGCGTAACCACGGATTTCTTCGTT
H125Y-F	TTACGCTAAATATTCTTCTGTTGAATACCGTGTTGAACCG
H125Y-R	CAACAGAAGAATATTTAGCGTAACCACGGATTTCTTCGTT
H125D-F	TTACGCTAAAGATTCTTCTGTTGAATACCGTGTTGAACCG
H125D-R	CAACAGAAGAATCTTTAGCGTAACCACGGATTTCTTCGTT
L149M-F	CACCAAAATCATGCTGATCGACACCCCGGAACGTCTGGAC
L149M-R	TGTCGATCAGCATGATTTTGGTGGTACCAACTTTAGAAAC
F178L-F	TTTCAAATCTCTGCCGACCTACCTGGAAATCGTTCCGGAA
F178L-R	GGTAGGTCGGCAGAGATTTGAAAACTTTAACAACGTCGTT
F178H-F	TTTCAAATCTCATCCGACCTACCTGGAAATCGTTCCGGAA
F178H-R	GGTAGGTCGGATGAGATTTGAAAACTTTAACAACGTCGTT
Y181M-F	TTTCCCGACCATGCTGGAAATCGTTCCGGAAAACGTTGAC
Y181M-R	CGATTTCCAGCATGGTCGGGAAAGATTTGAAAACTTTAAC
Y181H-F	TTTCCCGACCCATCTGGAAATCGTTCCGGAAAACGTTGAC
Y181H-R	CGATTTCCAGATGGGTCGGGAAAGATTTGAAAACTTTAAC
S177T-F	AGTTTTCAAAACCTTCCCGACCTACCTGGAAATCGTTCCG
S177T-R	AGGTCGGGAAGGTTTTGAAAACTTTAACAACGTCGTTGAA
E183D-F	GACCTACCTGGATATCGTTCCGGAAAACGTTGACAAAGGT
E183D-R	CCGGAACGATATCCAGGTAGGTCGGGAAAGATTTGAAAAC
