# Supplementary material for: Engineering substrate specificity of HAD phosphatases and multienzyme systems development for the thermodynamic-driven manufacturing sugars
Source: Nat Commun. 2022 Jun 23;13:3582. doi: 10.1038/s41467-022-31371-8 (PMC9226320; doi:10.1038/s41467-022-31371-8)
Supplement: Supplementary file 6 — Supplementary Data 3 [file 41467_2022_31371_MOESM6_ESM.xlsx]

## Sheet: Sheet1
Supplementary Data 3. Protein expression plasmids
Plasmid names	Protein
pET21a-Pase1	Pase1
pET21a-Pase2	Pase2
pET21a-Pase3	Pase3
pET21a-Pase4	Pase4
pET21a-Pase5	Pase5
pET21a-Pase6	Pase6
pET21a-Pase7	Pase7
pET21a-Pase8	Pase8
pET21a-Pase9	Pase9
pET21a-Pase10	Pase10
pET21a-Pase11	Pase11
pET21a-Pase12	Pase12
pET21a-Pase13	Pase13
pET21a-Pase14	Pase14
pET21a-Pase15	Pase15
pET20b-StIA	StIA
pET20b-TmGP	TmGP
pET20b-TkPGM	TkPGM
pET21a-DtPGI/MPI	DtPGI/MPI
pET21a-MF2	Mutant MF2
pET21a-MG7	Mutant MG7
pET21a-MM3	Mutant MM3
pET20b-Tl4GT	Tl4GT
pET20b-TfPPGK	TfPPGK
pET21a-BaSP	BaSP
