# Supplementary material for: Engineering substrate specificity of HAD phosphatases and multienzyme systems development for the thermodynamic-driven manufacturing sugars
Source: Nat Commun. 2022 Jun 23;13:3582. doi: 10.1038/s41467-022-31371-8 (PMC9226320; doi:10.1038/s41467-022-31371-8)
Supplement: Supplementary file 8 — Source Data [file 41467_2022_31371_MOESM8_ESM.xlsx]

## Sheet: Figure 1b
Pases	NCBI numbers	Organisms	Mannose (g/L)	Glucose (g/L)	Fructose (g/L)	PM (%)	PG (%)	PF (%)
Pase1	WP_165304640.1	Thermotoga sp. 38H	3.64468	0.53647	0.251057	82.2317	12.1039	5.66437
Pase2	WP_012310432.1	unclassified Thermotoga	3.71	0.65	0.2	81.3596	14.2544	4.38596
Pase3	ABQ46309.1	Thermotoga petrophila RKU-1	3.87	0.68	0.24	80.7933	14.1962	5.01044
Pase4	WP_101513072.1	Thermotoga sp. SG1	1.37	0.29	0.06	79.8328	16.8605	3.48837
Pase5*	WP_004081144.1	Thermotoga maritima	3.36	0.96	0.19	74.5011	21.286	4.21286
Pase6	WP_120169311.1	Thermohalobacter berrensis	0.49	0.21	0.03	67.1233	28.7671	4.10959
Pase7	WP_045411384.1	Thermoanaerobacterium saccharolyticum	2.61	1.68	0.09	59.703	38.3562	2.05479
Pase8	WP_081275940.1	Paenibacillus polymyxa	0.27	0.13	0.12	51.9231	25	23.0769
Pase9	RKX39767.1	Thermotogae bacterium	0.86	0.76	0.13	49.1429	43.4286	7.42857
Pase10	WP_013931691.1	Pseudothermotoga thermarum	1.88	1.68	0.34	48.0579	43.0769	8.71795
Pase11	WP_080022022.1	Clostridium thermobutyricum	0.37	0.33	0.16	43.0873	38.3721	18.6047
Pase12	WP_015358074.1	Thermoclostridium stercorarium	0.22	3.5	0.32	5.44554	86.6337	7.92079
Pase13	OUM93786.1	Thermobacillus sp. ZCTH02-B1	0.09	3.71	0.98	1.88285	77.6151	20.5021
Pase14	WP_103078347.1	Petrotoga miotherma	0	1.12	3.23	0	25.7471	74.2529
Pase15	WP_149677748.1	Thermoclostridium caenicola	0	0.9	2.62	0	25.5682	74.4318

## Sheet: Figure 1d
	Enzyme activity (U/mg)
	Repeat1	Repeat2	Repeat3	AVE	SD
Pase1	3.54	4.16	4.23	3.97667	0.379781
Pase12	0.57	0.79	0.87	0.743333	0.155349
Pase14	0.5	0.42	0.63	0.516667	0.105987

## Sheet: Figure 2d
	Glucose (g/L)	Mannose (g/L)	Fructose (g/L)	PG (%)	PM (%)	PF (%)
WT	0.53647	3.64468	0.251057	12.1039	82.2317	5.66437
S126H	0.633285	0.284951	2.05976	21.2655	9.56855	69.166
S126E	3.17695	1.15706	0.178792	70.3986	25.6396	3.96187
S126N	0.915863	3.49943	0.174732	19.9533	76.2399	3.80678
S126T	0.609783	3.47954	0.220603	14.1483	80.7332	5.11848
S126I	1.31036	2.64141	0.664677	28.3845	57.2174	14.398
S126A	0.827594	3.18253	0.185371	19.7258	75.8559	4.41832
S126C	0.846676	2.93612	0.43	20.0977	69.6953	10.207
S126D	3.37941	1.07458	0	75.8737	24.1263	0
S126F	0.151354	0.08	4.31155	3.33165	1.76099	94.9074
S126G	0.710143	3.42271	0.158409	16.5486	79.76	3.69143
S126K	0.582974	0.553579	0.303509	40.4826	38.4413	21.0761
S126L	0.957727	0.856776	0.428221	42.7037	38.2025	19.0938
S126P	1.43719	1.5959	0.111069	45.7099	50.7576	3.53255
S126Q	0.60362	2.21994	0.344286	19.0546	70.0772	10.8682
S126R	0.398807	1.18017	0.150461	23.0599	68.2401	8.69999
S126V	0.690138	3.09337	0.166756	17.4707	78.3079	4.2214
S126Y	0.372569	0.075277	1.38934	20.2793	4.0974	75.6233
S126W	0.488549	0.114995	0.127837	66.7982	15.723	17.4789
L9M	1.5705	2.15807	0.118776	40.8204	3.08722	56.0924
L13F	0.114407	1.45114	0.0529172	7.0689	3.2696	89.6615
L18K	0.566388	3.99026	0.122922	12.1034	2.62679	85.2698
L18H	0.693015	4.03418	0.122673	14.2894	2.5294	83.1812
T48V	0.396711	3.02924	0.168142	11.0379	4.6783	84.2838
V51I	0.438635	2.94584	0.140888	12.4423	3.99641	83.5613
A64T	0.374095	2.88724	0.173202	10.8921	5.04295	84.0649
Y122E	3.96282	0.633868	0.195396	82.6951	4.07747	13.2274
Y122Q	3.61271	0.421298	0.478101	80.067	10.5959	9.33704
Y122H	2.97256	1.66788	0.401277	58.9593	7.95914	33.0816
H125I	1.20624	3.73317	0.0801656	24.0306	1.59706	74.3723
H125Y	1.04306	3.86047	0.247545	20.2494	4.8057	74.9449
H125D	0.601151	3.78049	0.14547	13.2789	3.21331	83.5078
H125V	1.09784	3.75723	0.105105	22.133	2.11897	75.748
H125L	0.929638	3.40435	0.157227	20.699	3.50076	75.8002
L149M	1.18731	2.31128	0.369006	30.6989	9.54096	59.7601
L149I	0.827035	4.0673	0.124991	16.477	2.49019	81.0328
L149V	1.04567	3.11395	0.134337	24.3522	3.1285	72.5193
F178L	1.23925	3.28486	0.194022	26.2657	4.11225	69.622
F178H	0.856303	3.23634	0.3222	19.396	7.29811	73.3059
F178V	0.932255	3.56885	0.160554	19.9983	3.44413	76.5575
Y181M	1.16932	2.36984	0.445628	29.3446	11.1832	59.4722
Y181H	0.776684	1.84837	1.32523	19.6615	33.5476	46.7909
Y181F	0.893147	3.39751	0.30998	19.4135	6.73776	73.8487
S177T	1.12677	3.30068	0.188708	24.4092	4.088	71.5028
E183D	1.90266	2.1932	0.138044	44.9386	3.26044	51.8009
E183V	0.552678	0.505606	0.0912865	48.0769	7.94092	43.9822

## Sheet: Figure 2e,f,g
	Glucose (g/L)	Mannose (g/L)	Fructose (g/L)	PG (%)	PM (%)	PF (%)
L18K/T48V	0.39782	3.325	0.067356	10.4961	1.77712	87.7268
L18K/V51I	0.474239	4.2752	0.0834055	9.81282	1.7258	88.4614
L18K/A64T	0.508466	3.91824	0.0565547	11.3414	1.26146	87.3971
T48V/V51I	0.585896	3.03028	0.0501698	15.9804	1.36838	82.6512
T48V/A64T	0.517074	3.04986	0.0260685	14.3911	0.725535	84.8833
V51I/A64T	0.699073	3.04181	0.0408224	18.4857	1.07947	80.4349
L18K/T48V/V51I	0.420972	4.18179	0	9.14606	0	90.8539
L18K/V51I/A64T	0.689597	5.55973	0.175635	10.7331	2.73363	86.5333
S126F/Y181H	0.158697	0.132554	6.05553	2.50043	95.411	2.08852
S126H/Y181H	0.585541	0.01	3.46731	14.4121	85.3418	0.246133
Y122E/S126D	2.3	1.25	0.03	64.2458	0.837989	34.9162
Y122E/L9M	3.01618	0.60941	0.0866761	81.249	2.33486	16.4161
Y122E/L9M/E183D	1.24741	0.307395	0.0330272	78.5605	2.08002	19.3594
Y122E/L9M/E183D/H125I	2.15285	0.504218	0.030179	80.1136	1.12304	18.7633
Y122E/L9M/E183D/H125I/F178L	1.84995	0.713283	0.0123197	71.8273	0.478333	27.6944
Y122E/L9M/E183D/H125I/F178L/S177T/Y181M	3.47244	0.153489	0	95.7669	0	4.23309
Y122E/L9M/H125I/F178L/Y181M/L149M	2.99991	0.270118	0	91.7396	0	8.26043
Y122E/L9M/H125I/F178L/S177T/Y181ML149M	1.40893	0.114579	0.0252564	90.9712	1.63075	7.3981

## Sheet: Figure 3
	SM6P/G6P	SG6P/M6P	SM6P/F6P	SF6P/M6P	SF6P/G6P	SG6P/F6P			RSM6P/F6PMM3/WT	2.648
WT	15.1621	0.0659541	20.4525	0.0488938	0.741331	1.34893			RSM6P/G6PMM3/WT	3.35054
L18K	30.2065	0.0331055	33.5881	0.0297724	0.89932	1.11195			RSM6P/2DG6PMM3/WT	3.814
MM3	50.8011	0.0196846	54.1582	0.0184644	0.938013	1.06608			RSM6P/R5PMM3/WT	10.3345
S126F	2.48988	0.401626	0.0573801	17.4276	43.3927	0.0230453			RSM6P/E4PMM3/WT	5.45705
MF2	5.1806	0.193028	0.0540871	18.4887	95.7826	0.0104403			RSFF6P/M6PMF2/WT	378.14
S126D	0.575898	1.73642	4.91654	0.203395	0.117135	8.53718			RSFF6P/G6PMF2/WT	129.204
MG7	0.154371	6.47789	3.66667	0.272727	0.0421013	23.7523			RSFF6P/2DG6PMF2/WT	11936.8
	SM6P/2DG6P	SM6P/R5P	SM6P/E5P						RSFF6P/R5PMF2/WT	723.552
WT	0.104999	0.450831	0.600655						RSFF6P/E4PMF2/WT	24.1161
MM3	0.447687	5.20851	3.66431						RSFG6P/M6PMG7/WT	98.2182
	SG6P/2DG6P	SG6P/R5P	SG6P/E5P						RSFG6P/F6PMG7/WT	17.6083
WT	0.00528965	0.0227121	0.0302599						RSFG6P/2DG6PMG7/WT	1838.47
MG7	7.20685	2.46084	12.644						RSFG6P/R5PMG7/WT	146.205
	SF6P/2DG6P	SF6P/R5P	SF6P/E5P						RSFG6P/E4PMG7/WT	563.84
WT	0.00946552	0.0406419	0.0541483
MF2	44.4828	11.5772	0.514106

## Sheet: Figure 5c
Time (h)	Glucose (g/L)
	Repeat1	Repeat2	Repeat3	AVE	SD
0	0	0	0	0	0
2	1.3	1.4	1.1	1.26667	0.152753
4	1.7	1.9	1.8	1.8	0.1
6	2.2	2.4	1.9	2.16667	0.251661
8	2.6	2.8	2.3	2.56667	0.251661
12	2.7	3	2.6	2.76667	0.208167
16	2.5	2.6	2.2	2.43333	0.208167
24	1.3	1.1	0.9	1.1	0.2
Time (h)	Fructose (g/L)
	Repeat1	Repeat2	Repeat3	AVE	SD
0	0	0	0	0	0
2	19.8	20.3	18.4	19.5	0.984886
4	35.1	36	33.2	34.7667	1.42945
6	53.2	54.7	51.2	53.0333	1.75594
8	60.8	63.2	60.1	61.3667	1.62583
12	69.3	71	66.3	68.8667	2.37978
16	85.6	86.4	83.5	85.1667	1.49778
24	93.6	94	91.2	92.9333	1.51438

## Sheet: Figure 5d
	PF values (%)
BaSP(U/mL)	Repeat1	Repeat2	Repeat3	AVE	SD
0.25	94.8	96.5	97.1	96.1333	1.19304
0.5	92.1	95.9	95.7	94.5667	2.13854
1	89.2	87.3	91.5	89.3333	2.10317
2	82.4	80.6	85.4	82.8	2.42487

## Sheet: Figure 5e
Time (h)	Succose (g/L)
	Repeat1	Repeat2	Repeat3	AVE	SD
0	100.9	100.5	98.8	100	0.91
2	69.3	66.8	67.2	67.8	1.1
4	43.6	40.4	38.5	40.8	2.1
6	21.2	20.3	17.5	19.7	1.6
8	8.6	7.2	7.5	7.8	0.6
12	0	0	0	0	0
Time (h)	Glucose (g/L)
	Repeat1	Repeat2	Repeat3	AVE	SD
0	0	0	0	0	0
2	0.92	0.82	0.75	0.83	0.08544
4	1.87	1.73	1.58	1.72667	0.145029
6	2.48	2.27	2.19	2.31333	0.149778
8	3.31	3.23	3.07	3.20333	0.122202
12	3.69	3.47	3.34	3.5	0.176918
Time (h)	Fructose (g/L)
	Repeat1	Repeat2	Repeat3	AVE	SD
0	0	0	0	0	0
2	32.5	31.6	30.2	31.4333	1.15902
4	58.2	56.8	56.3	57.1	0.984886
6	79.3	77.2	75.8	77.4333	1.76163
8	90.5	89.8	87.3	89.2	1.68226
12	97.4	96.4	94.9	96.2333	1.25831

## Sheet: Figure 6b
Mg2+(mM)	SM6P/F6P	SM6P/G6P
0.5	48.0295	46.6861
1	47.1799	42.6511
2.5	43.3869	36.1802
5	39.0611	31.4531

## Sheet: Figure 6c
	Glucose (g/L)
DtPGI/PMI(U/mL)	Repeat1	Repeat2	Repeat3	AVE	SD
0.5	1.3	1.2	1.1	1.2	0.1
1	1.1	0.8	0.9	0.933333	0.152753
2	0.8	0.7	0.6	0.7	0.1
4	0.6	0.7	0.5	0.6	0.1
8	0.6	0.4	0.6	0.533333	0.11547
	Mannose (g/L)
DtPGI/PMI(U/mL)	Repeat1	Repeat2	Repeat3	AVE	SD
0.5	6.6	6.4	6.2	6.4	0.2
1	6.7	6.7	6.4	6.6	0.173205
2	6.8	7	6.8	6.86667	0.11547
4	7.1	7.2	7	7.1	0.1
8	7.2	7.3	7.2	7.23333	0.057735
	PM values (%)
DtPGI/PMI(U/mL)	Repeat1	Repeat2	Repeat3	AVE	SD
0.5	83.5443	84.2105	84.9315	84.2288	0.693782
1	85.8974	89.3333	87.6712	87.634	1.71825
2	89.4737	90.9091	91.8919	90.7582	1.21614
4	92.2078	91.1392	93.3333	92.2268	1.09717
8	92.3077	94.8052	92.3077	93.1402	1.44193

[truncated: 4 more sheets: Figure 6d, Figure 6e, Supplementary Fig.4, Supplementary Fig.12]
